# Supplementary material for: Bovine Oviduct Epithelial Cell-Derived Culture Media and Exosomes Improve Mitochondrial Health by Restoring Metabolic Flux during Pre-Implantation Development
Source: Int J Mol Sci. 2020 Oct 14;21(20):7589. doi: 10.3390/ijms21207589 (PMC7593913; doi:10.3390/ijms21207589)
Supplement: Supplementary file 1 [file ijms-21-07589-s001.zip]

Archive with 1 entries (1 files):
- Supplementary File.pdf
